# Supplementary material for: “Precision on Two Wheels”Structural Refinement of 64Cu- and 68Ga-Labeled Bicyclic Peptides Targeting Nectin‑4 for Improved Tumor Imaging: From Preclinical Development to First-in-Human Application
Source: J Med Chem. 2025 Oct 13;68(20):21962–87. doi: 10.1021/acs.jmedchem.5c02371 (PMC12557367; doi:10.1021/acs.jmedchem.5c02371)
Supplement: Supplementary file 2 [file jm5c02371_si_002.csv]

Name	SMILE
1a	O=C1N[C@@H](CCSC)C(N[C@@H](CCCCNC(N)=N)C(N[C@@H](CC(O)=O)C(N[C@@H](CC2=CNC3=C2C=CC=C3)C(N[C@@H](CO)C(N[C@@H]([C@H](O)C)C(N4CCC[C@H]4C(N5C[C@H](O)C[C@H]5C(N[C@@H](CC6=CNC7=C6C=CC=C7)C(N[C@@H](CSCCC(N(C8)CN(C(CCSC[C@@H](C(N9CCC[C@H]9C(N[C@H](C(N[C@@H]%10CC(O)=O)=O)CC%11=C(C=CC=C%12)C%12=CC=C%11)=O)=O)NC(C%13=CC=C(C(O)=O)C(C(C%14=CC=C(N(C)C)C=C%14O%15)=C%16C%15=C/C(C=C%16)=[N+](C)\C)=C%13)=O)=O)CN8C…
1b	O=C1N[C@@H](CCSC)C(N[C@@H](CCCCNC(N)=N)C(N[C@@H](CC(O)=O)C(N[C@@H](CC2=CNC3=C2C=CC=C3)C(N[C@@H](CO)C(N[C@@H]([C@H](O)C)C(N4CCC[C@H]4C(N5C[C@H](O)C[C@H]5C(N[C@@H](CC6=CNC7=C6C=CC=C7)C(N[C@@H](CSCCC(N(C8)CN(C(CCSC[C@@H](C(N9CCC[C@H]9C(N[C@H](C(N[C@@H]%10CC(O)=O)=O)CC%11=C(C=CC=C%12)C%12=CC=C%11)=O)=O)NC(C%13=CC=C(C(O)=O)C(C(C%14=CC=C(O)C=C%14O%15)=C%16C%15=CC(C=C%16)=O)=C%13)=O)=O)CN8C(CCSC[C@@H]1N…
1c	O=C1N[C@@H](CCSC)C(N[C@@H](CCCCNC(N)=N)C(N[C@@H](CC(O)=O)C(N[C@@H](CC2=CNC3=C2C=CC=C3)C(N[C@@H](CO)C(N[C@@H]([C@H](O)C)C(N4CCC[C@H]4C(N5C[C@H](O)C[C@H]5C(N[C@@H](CC6=CNC7=C6C=CC=C7)C(N[C@@H](CSCCC(N(C8)CN(C(CCSC[C@@H](C(N9CCC[C@H]9C(N[C@H](C(N[C@@H]%10CC(O)=O)=O)CC%11=C(C=CC=C%12)C%12=CC=C%11)=O)=O)N)=O)CN8C(CCSC[C@@H]1NC%10=O)=O)=O)C(N)=O)=O)=O)=O)=O)=O)=O)=O)=O)=O
1d	O=C1N[C@@H](CCSC)C(N[C@@H](CCCCNC(N)=N)C(N[C@@H](CC(O)=O)C(N[C@@H](CC2=CNC3=C2C=CC=C3)C(N[C@@H](CO)C(N[C@@H]([C@H](O)C)C(N4CCC[C@H]4C(N5C[C@H](O)C[C@H]5C(N[C@@H](CC6=CNC7=C6C=CC=C7)C(N[C@@H](CSCCC(N(C8)CN(C(CCSC[C@@H](C(N9CCC[C@H]9C(N[C@H](C(N[C@@H]%10CC(O)=O)=O)CC%11=CC=C%12C(C=CC=C%12)=C%11)=O)=O)NC(C)=O)=O)CN8C(CCSC[C@@H]1NC%10=O)=O)=O)C(N)=O)=O)=O)=O)=O)=O)=O)=O)=O)=O
1e	O=C1N[C@@H](CCSC)C(N[C@@H](CCCCNC(N)=N)C(N[C@@H](CC(O)=O)C(N[C@@H](CC2=CNC3=C2C=CC=C3)C(N[C@@H](CO)C(N[C@@H]([C@H](O)C)C(N4CCC[C@H]4C(N5C[C@H](O)C[C@H]5C(N[C@@H](CC6=CNC7=C6C=CC=C7)C(N[C@@H](CSCCC(N(C8)CN(C(CCSC[C@@H](C(N9CCC[C@H]9C(N[C@H](C(N[C@@H]%10CC(O)=O)=O)CC%11=C(C=CC=C%12)C%12=CC=C%11)=O)=O)NC(CC[C@@H](N%13CCN(CC(O)=O)CCN(CC(O)=O)CC%13)C(O)=O)=O)=O)CN8C(CCSC[C@@H]1NC%10=O)=O)=O)C(N)=O)=O)…
natCu-1e	O=C1N[C@@H](CCSC)C(N[C@@H](CCCCNC(N)=N)C(N[C@@H](CC(O)=O)C(N[C@@H](CC2=CNC3=C2C=CC=C3)C(N[C@@H](CO)C(N[C@@H]([C@H](O)C)C(N4CCC[C@H]4C(N5C[C@H](O)C[C@H]5C(N[C@@H](CC6=CNC7=C6C=CC=C7)C(N[C@@H](CSCCC(N(C8)CN(C(CCSC[C@@H](C(N9CCC[C@H]9C(N[C@H](C(N[C@@H]%10CC(O)=O)=O)CC%11=C(C=CC=C%12)C%12=CC=C%11)=O)=O)NC(CCC([N@@]%13%14CC[N@@]%15%16CC[N](CC(O%17)=O)%18CC%13)C(O[Cu+2]%14%16%18%17OC(C%15)=O)=O)=O)=O)C…
natGa-1e	O=C1N[C@H](C(N[C@H](C(N[C@H](C(N[C@H](C(N[C@H](C(N[C@H](C(N2CCC[C@H]2C(N3C[C@@H](C[C@H]3C(N[C@H](C(N[C@H](C(N)=O)CSCCC(N4CN(C(CCSC[C@@H]1NC5=O)=O)CN(C(CCSC[C@H](NC(CCC6[N]78CC[N@]9%10CC[N]%11(CC8)CC(O[Ga+3]79%11(OC(C%10)=O)OC6=O)=O)=O)C(N%12CCC[C@H]%12C(N[C@@H](CC%13=C%14C=CC=CC%14=CC=C%13)C(N[C@@H]5CC(O)=O)=O)=O)=O)=O)C4)=O)=O)CC%15=CNC%16=C%15C=CC=C%16)=O)O)=O)=O)[C@@H](C)O)=O)CO)=O)CC%17=CNC%1…
1f	O=C1N[C@@H](CCSC)C(N[C@@H](CCCCNC(N)=N)C(N[C@@H](CC(O)=O)C(N[C@@H](CC2=CNC3=C2C=CC=C3)C(N[C@@H](CO)C(N[C@@H]([C@H](O)C)C(N4CCC[C@H]4C(N5C[C@H](O)C[C@H]5C(N[C@@H](CC6=CNC7=C6C=CC=C7)C(NC(CSCCC(N(C8)CN(C(CCSC[C@@H](C(N9CCC[C@H]9C(N[C@H](C(N[C@@H]%10CC(O)=O)=O)CC%11=C(C=CC=C%12)C%12=CC=C%11)=O)=O)NC(CN%13CCN(CCN(CC(O)=O)CCN(CC(O)=O)CC%13)CC(O)=O)=O)=O)CN8C(CCSC[C@@H]1NC%10=O)=O)=O)C(N)=O)=O)=O)=O)=O…
2	O=C1N[C@@H](CCS(C)=O)C(N[C@@H](CCCCNC(N)=N)C(N[C@@H](CC(O)=O)C(N[C@@H](CC2=CNC3=C2C=CC=C3)C(N[C@@H](CO)C(N[C@@H]([C@H](O)C)C(N4CCC[C@H]4C(N5C[C@H](O)C[C@H]5C(N[C@@H](CC6=CNC7=C6C=CC=C7)C(N[C@@H](CSCCC(N(C8)CN(C(CCSC[C@@H](C(N9CCC[C@H]9C(N[C@H](C(N[C@@H]%10CC(O)=O)=O)CC%11=C(C=CC=C%12)C%12=CC=C%11)=O)=O)NC(CC[C@@H](N%13CCN(CC(O)=O)CCN(CC(O)=O)CC%13)C(O)=O)=O)=O)CN8C(CCSC[C@@H]1NC%10=O)=O)=O)C(N)=O…
3a	O=C1N[C@@H](CCCC)C(N[C@@H](CCCCNC(N)=N)C(N[C@@H](CC(O)=O)C(N[C@@H](CC2=CNC3=C2C=CC=C3)C(N[C@@H](CO)C(N[C@@H]([C@H](O)C)C(N4CCC[C@H]4C(N5C[C@H](O)C[C@H]5C(N[C@@H](CC6=CNC7=C6C=CC=C7)C(N[C@@H](CSCCC(N(C8)CN(C(CCSC[C@@H](C(N9CCC[C@H]9C(N[C@H](C(N[C@@H]%10CC(O)=O)=O)CC%11=C(C=CC=C%12)C%12=CC=C%11)=O)=O)NC(CC[C@@H](N%13CCN(CC(O)=O)CCN(CC(O)=O)CC%13)C(O)=O)=O)=O)CN8C(CCSC[C@@H]1NC%10=O)=O)=O)C(N)=O)=O)…
natCu-3a	O=C1N[C@@H](CCCC)C(N[C@@H](CCCCNC(N)=N)C(N[C@@H](CC(O)=O)C(N[C@@H](CC2=CNC3=C2C=CC=C3)C(N[C@@H](CO)C(N[C@@H]([C@H](O)C)C(N4CCC[C@H]4C(N5C[C@H](O)C[C@H]5C(N[C@@H](CC6=CNC7=C6C=CC=C7)C(N[C@@H](CSCCC(N(C8)CN(C(CCSC[C@@H](C(N9CCC[C@H]9C(N[C@H](C(N[C@@H]%10CC(O)=O)=O)CC%11=C(C=CC=C%12)C%12=CC=C%11)=O)=O)NC(CCC([N]%13%14CC[N@]%15%16CC[N](CC(O%17)=O)%18CC%13)C(O[Cu+2]%14%16%18%17OC(C%15)=O)=O)=O)=O)CN8C…
3b	O=C1N[C@@H](CCCC)C(N[C@@H](CCCCNC(N)=N)C(N[C@@H](CC(O)=O)C(N[C@@H](CC2=CNC3=C2C=CC=C3)C(N[C@@H](CO)C(N[C@@H]([C@H](O)C)C(N4CCC[C@H]4C(N5C[C@H](O)C[C@H]5C(N[C@@H](CC6=CNC7=C6C=CC=C7)C(N[C@@H](CSCCC(N(C8)CN(C(CCSC[C@@H](C(N9CCC[C@H]9C(N[C@H](C(N[C@@H]%10CC(O)=O)=O)CC%11=C(C=CC=C%12)C%12=CC=C%11)=O)=O)NC(C)=O)=O)CN8C(CCSC[C@@H]1NC%10=O)=O)=O)C(N)=O)=O)=O)=O)=O)=O)=O)=O)=O)=O
4	O=C1N[C@@H](CCOC)C(N[C@@H](CCCCNC(N)=N)C(N[C@@H](CC(O)=O)C(N[C@@H](CC2=CNC3=C2C=CC=C3)C(N[C@@H](CO)C(N[C@@H]([C@H](O)C)C(N4CCC[C@H]4C(N5C[C@H](O)C[C@H]5C(N[C@@H](CC6=CNC7=C6C=CC=C7)C(N[C@@H](CSCCC(N(C8)CN(C(CCSC[C@@H](C(N9CCC[C@H]9C(N[C@H](C(N[C@@H]%10CC(O)=O)=O)CC%11=C(C=CC=C%12)C%12=CC=C%11)=O)=O)NC(CC[C@@H](N%13CCN(CC(O)=O)CCN(CC(O)=O)CC%13)C(O)=O)=O)=O)CN8C(CCSC[C@@H]1NC%10=O)=O)=O)C(N)=O)=O)…
5	O=C1N[C@@H](CC[Se]C)C(N[C@@H](CCCCNC(N)=N)C(N[C@@H](CC(O)=O)C(N[C@@H](CC2=CNC3=C2C=CC=C3)C(N[C@@H](CO)C(N[C@@H]([C@H](O)C)C(N4CCC[C@H]4C(N5C[C@H](O)C[C@H]5C(N[C@@H](CC6=CNC7=C6C=CC=C7)C(N[C@@H](CSCCC(N(C8)CN(C(CCSC[C@@H](C(N9CCC[C@H]9C(N[C@H](C(N[C@@H]%10CC(O)=O)=O)CC%11=C(C=CC=C%12)C%12=CC=C%11)=O)=O)NC(CC[C@@H](N%13CCN(CC(O)=O)CCN(CC(O)=O)CC%13)C(O)=O)=O)=O)CN8C(CCSC[C@@H]1NC%10=O)=O)=O)C(N)=O)…
6	O=C1N[C@@H](COCC)C(N[C@@H](CCCCNC(N)=N)C(N[C@@H](CC(O)=O)C(N[C@@H](CC2=CNC3=C2C=CC=C3)C(N[C@@H](CO)C(N[C@@H]([C@H](O)C)C(N4CCC[C@H]4C(N5C[C@H](O)C[C@H]5C(N[C@@H](CC6=CNC7=C6C=CC=C7)C(N[C@@H](CSCCC(N(C8)CN(C(CCSC[C@@H](C(N9CCC[C@H]9C(N[C@H](C(N[C@@H]%10CC(O)=O)=O)CC%11=C(C=CC=C%12)C%12=CC=C%11)=O)=O)NC(CC[C@H](N%13CCN(CC(O)=O)CCN(CC(O)=O)CC%13)C(O)=O)=O)=O)CN8C(CCSC[C@@H]1NC%10=O)=O)=O)C(N)=O)=O)=…
7	O=C1N[C@@H](CSCC)C(N[C@@H](CCCCNC(N)=N)C(N[C@@H](CC(O)=O)C(N[C@@H](CC2=CNC3=C2C=CC=C3)C(N[C@@H](CO)C(N[C@@H]([C@H](O)C)C(N4CCC[C@H]4C(N5C[C@H](O)C[C@H]5C(N[C@@H](CC6=CNC7=C6C=CC=C7)C(N[C@@H](CSCCC(N(C8)CN(C(CCSC[C@@H](C(N9CCC[C@H]9C(N[C@H](C(N[C@@H]%10CC(O)=O)=O)CC%11=C(C=CC=C%12)C%12=CC=C%11)=O)=O)NC(CC[C@H](N%13CCN(CC(O)=O)CCN(CC(O)=O)CC%13)C(O)=O)=O)=O)CN8C(CCSC[C@@H]1NC%10=O)=O)=O)C(N)=O)=O)=…
8a	O=C([C@H](CSCCC(N1CN(C(CCSC2)=O)CN(C(CCSC3)=O)C1)=O)NC([C@@H](CC(O)=O)NC([C@H](CC4=CC=C5C(C=CC=C5)=C4)NC([C@@H]6CCCN6C([C@H]2NC(CC[C@@H](N7CCN(CC(O)=O)CCN(CC(O)=O)CC7)C(O)=O)=O)=O)=O)=O)=O)N[C@@H](CCSC)C(N[C@@H](CCCNC(N)=N)C(N[C@@H](CC(O)=O)C(N[C@@H](CC8=CNC9=C8C=CC=C9)C(N[C@@H](CO)C(N[C@@H]([C@H](O)C)C(N%10CCC[C@H]%10C(N%11C[C@H](O)C[C@H]%11C(N[C@@H](CC%12=CNC%13=C%12C=CC=C%13)C(N[C@@H]3C(N)=O)=…
8b	O=C1N[C@@H](CCSC)C(N[C@@H](CCCNC(N)=N)C(N[C@@H](CC(O)=O)C(N[C@@H](CC2=CNC3=C2C=CC=C3)C(N[C@@H](CO)C(N[C@@H]([C@H](O)C)C(N4CCC[C@H]4C(N5C[C@H](O)C[C@H]5C(N[C@@H](CC6=CNC7=C6C=CC=C7)C(N[C@@H](CSCCC(N(C8)CN(C(CCSC[C@@H](C(N9CCC[C@H]9C(N[C@H](C(N[C@@H]%10CC(O)=O)=O)CC%11=CC=C%12C(C=CC=C%12)=C%11)=O)=O)NC(C%13=CC=C(C(O)=O)C(C(C%14=CC=C(O)C=C%14O%15)=C%16C%15=CC(C=C%16)=O)=C%13)=O)=O)CN8C(CCSC[C@@H]1NC…
8c	O=C([C@H](CSCCC(N1CN(C(CCSC2)=O)CN(C(CCSC3)=O)C1)=O)NC([C@@H](CC(O)=O)NC([C@H](CC4=CC=C5C(C=CC=C5)=C4)NC([C@@H]6CCCN6C([C@H]2NC(CN(CCN(CCN(CC(O)=O)CC7)CC(O)=O)CCN7CC(O)=O)=O)=O)=O)=O)=O)N[C@@H](CCSC)C(N[C@@H](CCCNC(N)=N)C(N[C@@H](CC(O)=O)C(N[C@@H](CC8=CNC9=C8C=CC=C9)C(N[C@@H](CO)C(N[C@@H]([C@H](O)C)C(N%10CCC[C@H]%10C(N%11C[C@H](O)C[C@H]%11C(N[C@@H](CC%12=CNC%13=C%12C=CC=C%13)C(N[C@@H]3C(N)=O)=O)=…
8d	O=C(N[C@H](C(N[C@H](C(N[C@H](C(N[C@H](C(N[C@H](C(N[C@H](C(N1CCC[C@H]1C(N2C[C@@H](C[C@H]2C(N[C@H]3CC4=CNC5=C4C=CC=C5)=O)O)=O)=O)[C@@H](C)O)=O)CO)=O)CC6=CNC7=C6C=CC=C7)=O)CC(O)=O)=O)CCCNC(N)=N)=O)CCSC)[C@@H](NC([C@H](NC([C@@H](NC([C@@H]8CCCN89)=O)CC%10=CC=C%11C(C=CC=C%11)=C%10)=O)CC(O)=O)=O)CSCCC(N%12CN(CN(C%12)C(CCSC[C@@H](C(O)=O)NC3=O)=O)C(CCSC[C@H](NC(CN%13CCN(CC(O)=O)CCN(CCN(CC(O)=O)CC%13)CC(O)…
9	O=C1N[C@@H](CCSC)C(N[C@@H](CCCNC(N)=N)C(N[C@@H](CC(O)=O)C(N[C@@H](CC2=CNC3=C2C=CC=C3)C(N[C@@H](CO)C(N[C@@H]([C@H](O)C)C(N4CCC[C@H]4C(N5C[C@H](O)C[C@H]5C(N[C@@H](CC6=CNC7=C6C=CC=C7)C(N[C@@H](CSCCC(N(C8)CN(C(CCSC[C@@H](C(N9CCC[C@H]9C(N[C@H](C(N[C@@H]%10CC(O)=O)=O)CC%11=C(C=CC=C%12)C%12=CC=C%11)=O)=O)NC(CC[C@@H](N%13CCN(CC(O)=O)CCN(CC(O)=O)CC%13)C(O)=O)=O)=O)CN8C(CCSC[C@@H]1NC%10=O)=O)=O)C(N)=O)=O)=…
10	O=C1N[C@@H](CCSC)C(N[C@@H](CCCCNC(N)=N)C(N[C@@H](CC(O)=O)C(N[C@@H](CC2=CNC3=C2C=CC=C3)C(N[C@@H](CO)C(N[C@@H]([C@H](O)C)C(N4CCC[C@H]4C(N5C[C@H](O)C[C@H]5C(N[C@@H](CC6=CNC7=C6C=CC=C7)C(N[C@@H](CSCCC(N(C8)CN(C(CCSC[C@@H](C(N9CCC[C@H]9C(N[C@H](C(N[C@@H]%10CC(O)=O)=O)CC%11=CC=C%12C(C=CC=C%12)=C%11)=O)=O)NC(CC[C@@H](N%13CCN(CC(O)=O)CCN(CC(O)=O)CC%13)C(O)=O)=O)=O)CN8C(CCSC[C@@H]1NC%10=O)=O)=O)C(N)=O)=O)…
